# Supplementary material for: Autophagy-enhancing ATG16L1 polymorphism is associated with improved clinical outcome and T-cell immunity in chronic HIV-1 infection
Source: Nat Commun. 2024 Mar 28;15:2465. doi: 10.1038/s41467-024-46606-z (PMC10979031; doi:10.1038/s41467-024-46606-z)
Supplement: Supplementary file 4 — Source Data [file 41467_2024_46606_MOESM4_ESM.zip]

Archive with 2 entries (2 files):
- Schreurs et al -NCOMMS-23-077723C-Source_data.xlsx
- Schreurs et al -NCOMMS-23-077723C-Supplement_Source_data.xlsx
