# Supplementary material for: Autophagy-enhancing ATG16L1 polymorphism is associated with improved clinical outcome and T-cell immunity in chronic HIV-1 infection
Source: Nat Commun. 2024 Mar 28;15:2465. doi: 10.1038/s41467-024-46606-z (PMC10979031; doi:10.1038/s41467-024-46606-z)
Supplement: Supplementary file 4 — Source Data [file 41467_2024_46606_MOESM4_ESM.zip › Schreurs et al -NCOMMS-23-077723C-Source_data.xlsx]

## Sheet: Fig2a
Months until AIDS (CDC1987)	rs6861(TT)	rs6861(CC)	rs6861(CT)
135.4	1
169	0
167.1	0
166.8	0
166.2	0
164.8	0
162.1	0
160.9	0
151.1	0
149.7	0
149.6	0
146.3	0
135.3	0
131.1	0
129	0
111.4	0
126.4	0
71.7	1
90.5	1
97.9	0
84.3	1
71.4	1
71.1	0
67.9	0
66.4	1
55.4	0
49.5	1
175		0
175		0
175		0
130.7		0
130.7		0
175		0
172.9		0
171.7		0
127		0
169.4		0
168.3		0
164.7		0
164.5		0
124.1		1
150		1
157.7		0
128.5		1
123.7		1
156.1		0
154.8		0
151.1		1
151.1		0
150.9		0
150.8		0
150.8		0
149.1		0
134.4		1
148.2		0
117.2		1
128.9		1
147		0
41.8		0
122.6		1
50.2		0
141.5		1
116.4		1
112.2		1
140.3		0
137.2		1
138.2		0
135.4		1
135.8		0
135		0
96.6		1
133.4		1
118.3		1
88.6		1
130.7		0
129.6		1
129		0
99.7		1
119.9		1
126.9		0
120		1
94.3		1
124.6		1
123.8		0
86.1		1
116.6		1
121.4		0
120.1		0
82.1		1
67.8		0
118.7		0
114.6		0
98.1		1
83.7		1
111.5		0
98.1		1
105.7		1
101.8		1
107.8		1
109.3		0
85.9		1
74.7		1
69.9		1
95.2		0
95.4		1
103.6		0
96.1		1
103.2		1
94.8		1
78.6		1
91.4		1
17.1		0
80.7		1
85.1		1
98.4		0
97.8		0
78.7		1
56.7		0
97.1		0
96.9		0
86.8		1
56.1		1
85.3		1
61.9		0
69		1
90.1		1
66		0
53.7		1
74.7		1
84		1
83		1
56.7		1
62.3		1
79.7		0
62		1
171.7		1
78.2		0
77.3		0
76.7		0
67.4		1
66		1
74.3		1
74.6		0
69.4		0
68.6		1
43		1
50.6		1
67.1		0
56.6		1
62.1		1
43.8		1
63.9		1
51		1
63.6		1
38.3		1
62.8		1
63		1
48.4		1
61.4		1
34.4		1
42.6		1
59		1
47.3		1
56.4		0
48		0
37.5		1
30.8		1
32.5		1
48.1		1
42.5		1
46.7		1
48.9		1
39.2		1
22.3		1
28.3		0
28.2		1
26.9		0
17.9		0
17.1		0
16.8		0
13.6		0
9.4		0
172.8			1
175			0
170.7			0
168.4			0
162.9			1
170.3			1
165.8			0
163.1			0
162.1			0
161.3			0
160.2			0
159.9			0
159.7			0
158.5			0
154.4			0
127.3			1
154.5			0
48.3			0
137.6			1
142.3			1
149.1			0
146.2			0
144.6			0
143.6			0
106.4			1
133.2			1
161			1
123.8			1
131			1
127.1			1
103.9			1
129			0
128.4			0
103.8			1
108.2			1
124.9			0
124.3			1
122.1			0
100.3			1
120			1
115.1			1
107.3			1
42.5			0
113.8			0
84.5			1
113			0
112.4			1
81.6			1
50.6			1
81.1			1
106.3			0
105.6			0
105			0
74.3			1
41.1			1
101.9			0
27.4			1
63			0
100.4			1
51.6			1
92.3			1
95.8			0
73.4			1
71.4			1
77.4			1
65			1
93.4			0
53.2			1
40			0
77.8			1
88.9			0
70.9			1
76.6			1
85.6			1
70.9			1
85			0
44.5			1
67.2			0
49.1			1
68.9			1
82.4			0
80.4			1
79.4			0
49.8			0
77.9			0
67.5			1
66.6			1
173.7			1
65.2			1
74			0
68.9			1
164			1
70.5			0
28.4			0
68.2			0
33.5			1
56.1			1
64.9			0
70.3			1
51			0
57.1			0
57			0
55.8			1
56.1			0
41.4			1
54.4			1
49.5			0
45.1			0
45			0
40.4			1
59.1			1
37.6			0
36.2			0
32.7			0
19.9			0
17.9			0
16.3			0
7			1
11.8			0
11.5			0
9.1			0
7.7			0

## Sheet: Fig2b
Months until AIDS-related death	rs6861(TT)	rs6861(CC)	rs6861(CT)
170.7	0
169	0
167.1	0
166.8	0
166.2	0
164.8	0
162.1	0
160.9	0
151.1	0
149.7	0
149.6	0
146.3	0
135.3	0
131.1	0
129	0
126.4	1
126.4	0
103.1	1
101.7	1
97.9	0
86.2	1
86	1
71.1	0
67.9	0
66.4	0
55.4	0
52.2	1
175		0
175		0
175		0
175		0
175		0
175		0
172.9		0
171.7		0
170.4		1
169.4		0
168.3		0
164.7		0
164.5		0
160.1		1
159.7		1
157.7		0
157		1
156.9		1
156.1		0
154.8		0
152.4		1
151.1		0
150.9		0
150.8		0
150.8		0
149.1		0
148.3		1
148.2		0
148.1		1
147.2		1
147		0
144.4		1
143.9		1
143.4		1
142		1
140.8		1
140.8		1
140.3		0
138.8		1
138.2		0
136.1		1
135.8		0
135		0
134		0
133.4		0
132.9		1
131.2		0
130.7		0
129.6		0
129		0
127.9		1
127.2		1
126.9		0
125.7		1
125.1		1
124.9		1
123.8		0
122.8		1
121.4		1
121.4		0
120.1		0
119.9		1
119		1
118.7		0
114.6		0
114.4		1
112.3		1
111.5		0
110.4		1
110.3		1
109.6		1
109.4		1
109.3		0
109.2		1
109		1
105.7		1
104.6		1
104		1
103.6		0
103.5		1
103.2		0
103		1
102.2		1
100.9		1
99.7		1
99.2		1
98.7		1
98.4		0
97.8		0
97.3		1
97.2		1
97.1		0
96.9		0
96.9		1
94.9		1
94.3		1
93.8		1
92.9		1
92		1
91.1		1
87.5		1
85.9		1
84.9		1
83.8		1
82.9		1
80.4		1
79.7		0
79.2		1
79.2		0
78.2		0
77.3		0
76.7		0
75.7		1
75.1		1
75.1		1
74.6		0
71.3		1
71		1
70.8		1
69.3		1
68.9		1
68.7		1
67.6		0
67.3		1
67		1
65.1		1
64.8		1
64.4		1
64.3		1
64.2		1
64.2		1
63.4		1
59.3		1
59.1		1
59		1
58.2		1
56.4		0
56.3		1
54.2		1
54		1
54		1
50.9		1
50.6		1
49.4		1
49.2		1
44.8		1
40.6		1
40.2		1
33.9		1
26.9		0
17.9		0
17.1		0
16.8		0
13.6		0
9.4		0
175			0
175			0
170			0
168			0
167			0
166			0
165			0
163			0
162			0
161			0
160			0
159			0
159			0
158			0
156			1
155			1
154			0
150			1
150			1
149			1
149			0
146			0
144			0
143			0
139			1
137			1
136			0
135			1
135			1
134			1
131			1
129			0
128			0
126			1
126			1
124			0
124			0
122			0
121			1
120			0
119			1
116			1
113			1
113			0
113			1
113			0
112			1
112			1
110			1
108			1
106			0
105			0
105			0
103			1
103			1
101			0
101			1
101			1
100			1
100			1
98			1
95			0
95			1
94			1
93			1
93			1
93			0
92			1
90			1
89			1
88			0
88			1
87			1
86			0
85			1
85			0
84			1
84			1
83			1
82			1
82			0
81			1
79			0
78			1
77			0
77			1
77			1
77			0
76			1
74			0
71			1
70			0
70			0
70			1
68			0
66			1
65			1
64			0
64			0
60			1
57			0
57			0
56			1
56			0
55			1
55			1
53			1
45			0
45			0
40			1
40			0
37			0
36			0
32			0
19			0
17			0
16			0
14			1
11			0
11			0
9			0
7			0

## Sheet: Fig2c
rs6861(SNP)	Set-point viral load
TT	3.5
TT	4.3
TT	2.5
TT	2.8
TT	4.5
TT	4
TT	2.8
TT	3.4
TT	3.1
TT	3.6
TT	4.7
TT	2.7
TT	4.1
TT	3.1
TT	3.2
TT	3.9
TT	5
TT	4.4
TT	4
TT	3.8
TT	4
TT	4.3
TT	6
TT	4
TT	3.9
TT	4.3
TT	4.8
CC	4.3
CC	2.7
CC	2
CC	3
CC	3
CC	3.4
CC	3.2
CC	4.1
CC	4.7
CC	2.5
CC	3.9
CC	3.1
CC	4.3
CC	4.3
CC	4.4
CC	4.4
CC	4.4
CC	3.6
CC	3.7
CC	4.7
CC	6.1
CC	3.7
CC	3
CC	3.2
CC	4.1
CC	4.3
CC	3.3
CC	4.6
CC	3.7
CC	4.5
CC	3.3
CC	4.7
CC	4
CC	4.5
CC	3.9
CC	5.6
CC	4.6
CC	3.8
CC	3.2
CC	2.5
CC	5.3
CC	4.3
CC	3.3
CC	4.2
CC	4.2
CC	3.8
CC	3
CC	3.1
CC	4.4
CC	2.8
CC	3.9
CC	4.4
CC	3.7
CC	4.7
CC	4.9
CC	4.3
CC	4.1
CC	4.8
CC	4.6
CC	3.9
CC	3.1
CC	3.8
CC	4.3
CC	4.5
CC	3.7
CC	4.1
CC	4.3
CC	4
CC	4.3
CC	4.7
CC	5
CC	5.4
CC	3.8
CC	4.4
CC	5.6
CC	4.6
CC	3
CC	3.8
CC	5.1
CC	3.5
CC	4.3
CC	4.7
CC	3.1
CC	6
CC	3.8
CC	4.6
CC	5.2
CC	4.4
CC	2.4
CC	4.3
CC	4
CC	4.1
CC	2
CC	4.5
CC	4.9
CC	4.4
CC	5.3
CC	4.4
CC	4.3
CC	4.4
CC	5.6
CC	4.4
CC	3.8
CC	4.8
CC	4.7
CC	3.8
CC	4.6
CC	4.7
CC	3.9
CC	3.5
CC	5.1
CC	4.6
CC	4.5
CC	4.3
CC	4.8
CC	4.6
CC	4.8
CC	5
CC	4.5
CC	5.4
CC	4.4
CC	4.8
CC	5.3
CC	4.9
CC	4.1
CC	5.4
CC	4.9
CC	4.4
CC	5.3
CC	5.1
CC	5.3
CC	5.2
CC	4.5
CC	5.4
CC	4.3
CC	3.6
CC	3.8
CC	4.7
CC	5.2
CC	3.9
CC	5.3
CC	5.2
CC	4.8
CC	4.1
CC	5.7
CC	5.8
CC	5.3
CC	4.6
CC	4
CC	4.5
CC	1.7
CC	4.5
CC	4.2
CC	2.2
CT	2.9
CT	4.2
CT	3.8
CT	3.3
CT	3.8
CT	4
CT	4.4
CT	3.7
CT	3.9
CT	4
CT	4.3
CT	4.8
CT	3.2
CT	4.6
CT	4
CT	4.2
CT	4.3
CT	3.5
CT	4
CT	4.2
CT	2.4
CT	4.4
CT	4.6
CT	4.3
CT	4.1
CT	5.6
CT	3.5
CT	4.5
CT	3.8
CT	4.3
CT	3.5
CT	4.7
CT	4.6
CT	3.4
CT	2.6
CT	3.5
CT	4.2
CT	3.2
CT	4.2
CT	3.3
CT	4
CT	4.3
CT	4
CT	4.9
CT	3.5
CT	4.6
CT	4.7
CT	5.5
CT	4.5
CT	3.9
CT	3.9
CT	5.3
CT	4.6
CT	4.3
CT	3.8
CT	4.4
CT	4.8
CT	4.5
CT	4.8
CT	4.4
CT	4.7
CT	5.5
CT	4.4
CT	4.5
CT	4.6
CT	4.1
CT	4.8
CT	5
CT	4.8
CT	4.5
CT	4.1
CT	4.6
CT	4.6
CT	4.8
CT	4.8
CT	5.4
CT	5.3
CT	4.8
CT	4.8
CT	5
CT	4.6
CT	3.3
CT	4.9
CT	4
CT	4.3
CT	5.4
CT	2.7
CT	5.3
CT	5
CT	4.1
CT	2.5
CT	3
CT	4.7
CT	4.5
CT	5.1
CT	4.7
CT	5.4
CT	4.3
CT	5.4
CT	4.6
CT	3.8
CT	4.9
CT	4.4
CT	4.7
CT	6
CT	4.7
CT	4.1
CT	4.7
CT	4.8
CT	3.3
CT	3.9
CT	3.7
CT	4.8
CT	4.9
CT	4.1
CT	2.2
CT	6.2
CT	2.2
CT	3.4
CT	5
CT	4.6

## Sheet: Fig2d
rs6861(SNP)	CD4 count
TT	130
TT	900
TT	810
TT	590
TT	480
TT	760
TT	480
TT	440
TT	380
TT	310
TT	720
TT	530
TT	650
TT	660
TT	540
TT	480
TT	540
TT	950
TT	850
TT	920
TT	620
TT	700
TT	1560
TT	860
TT	370
TT	570
CC	700
CC	200
CC	460
CC	410
CC	480
CC	490
CC	80
CC	150
CC	100
CC	410
CC	220
CC	350
CC	610
CC	260
CC	200
CC	640
CC	370
CC	200
CC	1070
CC	1130
CC	310
CC	260
CC	460
CC	140
CC	360
CC	530
CC	320
CC	330
CC	880
CC	550
CC	450
CC	860
CC	610
CC	10
CC	500
CC	350
CC	60
CC	500
CC	880
CC	290
CC	650
CC	360
CC	510
CC	410
CC	730
CC	670
CC	450
CC	260
CC	710
CC	760
CC	240
CC	520
CC	640
CC	470
CC	470
CC	820
CC	380
CC	450
CC	360
CC	470
CC	660
CC	350
CC	540
CC	1060
CC	680
CC	390
CC	340
CC	860
CC	450
CC	550
CC	370
CC	520
CC	550
CC	500
CC	710
CC	550
CC	450
CC	520
CC	560
CC	660
CC	510
CC	300
CC	930
CC	480
CC	690
CC	670
CC	800
CC	590
CC	1000
CC	760
CC	560
CC	960
CC	470
CC	850
CC	380
CC	220
CC	950
CC	770
CC	470
CC	370
CC	420
CC	420
CC	710
CC	700
CC	700
CC	620
CC	260
CC	400
CC	500
CC	700
CC	740
CC	950
CC	810
CC	880
CC	480
CC	520
CC	550
CC	630
CC	1090
CC	390
CC	790
CC	1800
CC	570
CC	670
CC	370
CC	370
CC	1110
CC	820
CC	550
CC	540
CC	510
CC	380
CC	780
CC	660
CC	710
CC	111
CC	460
CC	560
CC	300
CC	480
CC	630
CC	690
CC	720
CC	810
CC	810
CC	880
CC	470
CC	670
CC	370
CT	360
CT	550
CT	1130
CT	380
CT	70
CT	150
CT	230
CT	560
CT	310
CT	380
CT	910
CT	310
CT	520
CT	400
CT	500
CT	440
CT	470
CT	400
CT	380
CT	550
CT	580
CT	310
CT	360
CT	350
CT	490
CT	320
CT	350
CT	570
CT	1380
CT	500
CT	630
CT	490
CT	470
CT	430
CT	290
CT	710
CT	450
CT	710
CT	420
CT	580
CT	630
CT	610
CT	520
CT	240
CT	600
CT	490
CT	580
CT	430
CT	320
CT	210
CT	720
CT	250
CT	400
CT	670
CT	320
CT	250
CT	330
CT	340
CT	210
CT	460
CT	250
CT	330
CT	1250
CT	350
CT	470
CT	330
CT	560
CT	700
CT	650
CT	410
CT	780
CT	180
CT	130
CT	510
CT	400
CT	640
CT	750
CT	550
CT	580
CT	330
CT	430
CT	1180
CT	1070
CT	460
CT	630
CT	420
CT	660
CT	1060
CT	390
CT	360
CT	1370
CT	950
CT	410
CT	610
CT	500
CT	760
CT	750
CT	500
CT	520
CT	1390
CT	1280
CT	370
CT	350
CT	780
CT	510
CT	440
CT	500
CT	770
CT	610
CT	740
CT	310
CT	560
CT	500
CT	280
CT	870
CT	400
CT	760
CT	610
CT	730
CT	600

## Sheet: Fig3b
rs6861(SNP)	Fold-increase LC3-II MFI (Lymphocytes)	Fold-increase LC3-II MFI (CD4T cells)
TT	2.48035	3.15118
TT	2.563	3.22062
TT	2.82791	3.4532
TT	3.47423	3.7564
TT	3.41325
TT	3.03836
TT	2.98446
TT	2.34985
TT	2.39866
TT	2.46
CC	2.14237	3.10902
CC	2.96377	3.00318
CC	3.15241	2.34112
CC	1.8617	2.02957
CC	1.56887
CC	1.55342
CC	2.35152
CC	2.57221
CC	1.65879
CC	2.26677

## Sheet: Fig3c
rs6861(SNP)	Fold-increase LC3-II MFI
TT	3.26812
TT	3.72202
TT	3.07857
TT	3.50719
CC	3.03115
CC	3.14205
CC	2.61517
CC	2.58333

## Sheet: Fig3d
rs6861(SNP)	TRIM5a MFI
TT	1434
TT	1322
TT	1232
TT	1258
TT	1410
TT	1376
TT	1278
TT	1405
TT	1373
CC	1218
CC	1172
CC	1197
CC	1117
CC	1290
CC	1376
CC	1337
CC	1297

## Sheet: Fig4b
rs6861(SNP)	%CD4T	%CD45RA+CCR7+	%CD45RA-CCR7+	%CD45RA-CCR7-	%CD45RA+CCR7-	%CD25+CD127-
TT	0.577	0.0792	0.286	0.309	0.326	0.0782
TT	0.741	0.0934	0.257	0.363	0.287	0.0773
TT	0.824	0.122	0.508	0.26	0.11	0.0547
TT	0.737	0.184	0.312	0.295	0.209	0.0512
TT	0.767	0.101	0.485	0.277	0.137	0.0629
TT	0.592	0.0442	0.439	0.278	0.239	0.0491
TT	0.578	0.0376	0.405	0.358	0.199	0.0859
TT	0.674	0.0681	0.347	0.328	0.257	0.0639
TT	0.476	0.0522	0.272	0.425	0.251	0.0569
TT	0.553	0.121	0.407	0.308	0.164	0.0657
TT	0.608	0.0364	0.31	0.396	0.258	0.0466
CC	0.589	0.0616	0.284	0.273	0.381	0.051
CC	0.494	0.0424	0.27	0.402	0.285	0.0896
CC	0.474	0.0115	0.187	0.421	0.38	0.0261
CC	0.719	0.116	0.306	0.329	0.249	0.0346
CC	0.706	0.0737	0.261	0.432	0.234	0.0601
CC	0.563	0.0257	0.311	0.346	0.318	0.0863
CC	0.569	0.0261	0.328	0.33	0.315	0.056
CC	0.425	0.0153	0.308	0.4	0.276	0.0195
CC	0.551	0.0277	0.302	0.413	0.258	0.0234
CC	0.368	0.0338	0.426	0.367	0.173	0.0407
CC	0.447	0.0273	0.231	0.48	0.262	0.012
CC	0.306	0.0138	0.335	0.481	0.17	0.0404

## Sheet: Fig4c
rs6861(SNP)	%CD45RA+CCR7+	%CD45RA-CCR7+	%CD45RA-CCR7-	%CD45RA+CCR7-
TT	0.58	0.205	0.107	0.107
TT	0.675	0.217	0.057	0.0504
TT	0.591	0.275	0.0998	0.0339
TT	0.714	0.2	0.0675	0.0183
CC	0.595	0.243	0.113	0.0491
CC	0.284	0.621	0.0793	0.0156
CC	0.483	0.308	0.141	0.0684
CC	0.3	0.548	0.125	0.0263

## Sheet: Fig4d
rs6861(SNP)	Untreated (%proliferation)	TCR (%proliferation)
TT	0.64	38.4
TT	1.6	34.5
TT	1.74	60
TT	1	47.5
TT	1.73	36.4
TT	1.74	41.7
TT	1.37	20.9
TT	0.38	33.5
TT	1.52	38.2
TT	0.42	33.8
TT	1.16	34.6
TT	0.38	23
TT	3.78	45.1
CC	2.33	21.5
CC	0.89	34.3
CC	0.41	29.5
CC	0.95	28.6
CC	0.36	37.5
CC	9.54	24.6
CC	0.57	37.3
CC	0.45	31.3
CC	0.32	24.1
CC	1.44	43.9
CC	2.05	25.3
CC	0.91	7.72

[truncated: 23 more sheets: Fig4e, Fig4f, Fig4g, Fig4h, Fig4i, Fig5b, Fig5c, Fig5d, Fig5f, Fig6a, Fig6b, Fig6c, Fig6d, Fig6e, Fig6f, Fig6g, Fig6h, Fig6i, Fig7f, Fig7g …]
