# Supplementary material for: Autophagy-enhancing ATG16L1 polymorphism is associated with improved clinical outcome and T-cell immunity in chronic HIV-1 infection
Source: Nat Commun. 2024 Mar 28;15:2465. doi: 10.1038/s41467-024-46606-z (PMC10979031; doi:10.1038/s41467-024-46606-z)
Supplement: Supplementary file 4 — Source Data [file 41467_2024_46606_MOESM4_ESM.zip › Schreurs et al -NCOMMS-23-077723C-Supplement_Source_data.xlsx]

## Sheet: FigS1
Month until AIDS (CDC1993)	rs6861(TT)	rs6861(CC)	rs6861(CT)
85.8	1
164.4	1
167.1	0
166.8	0
166.2	0
151.9	1
162.1	0
160.9	0
151.1	1
149.7	0
65.6	1
146.3	0
135.3	1
130.8	1
129	0
37.1	1
126.4	1
71.7	1
90.5	0
65.8	1
69.8	1
71.4	1
63.3	1
67.9	0
66.4	1
55.4	1
43.8	1
175		0
175		0
175		0
130.7		0
130.7		0
175		0
149.5		1
171.7		0
99.5		1
169.4		0
168.3		0
164.7		0
164.5		0
124.1		1
150		1
157.7		0
117.3		1
70		1
155.9		1
131.3		1
144.6		1
151.1		0
109.3		1
95.9		1
150.8		1
125.8		1
114.4		1
148.2		0
117.2		1
93.2		1
147		0
138.6		1
115.9		1
95		1
85.4		1
116.4		1
111.7		1
140.3		0
122.4		1
138.2		0
66.5		1
118.2		1
106.9		1
96.6		1
117.4		1
64.6		1
88.6		1
130.7		0
107.8		1
110.6		1
97.2		1
79		1
121.1		1
71.2		1
59.1		1
108.5		1
123.8		0
75.5		1
79.5		1
121.4		0
120.1		0
43.4		1
88.2		1
124.7		1
114.6		0
97		1
68.7		1
111.5		0
88.4		1
80.4		1
87.1		1
85.1		1
109.3		0
79.7		1
63.2		1
46.7		1
70.6		1
84.1		1
103.6		0
75.9		1
77.2		1
75.8		1
78.6		1
77.4		1
78.8		1
69.1		1
66.8		1
98.4		0
97.8		0
59.3		1
50.7		1
97.1		0
96.9		0
69.6		1
37.6		1
60.7		1
77		1
62.3		1
65.5		1
62		1
49.1		1
28.8		1
83.6		1
71.8		1
55.1		1
55.9		1
79.7		0
61.5		1
79.2		1
59.4		1
77.3		0
76.7		0
46.5		1
58.9		1
45.9		1
74.6		0
59.7		1
60.5		1
43		1
13.7		1
61.7		1
55.4		1
49.3		1
43.8		1
58.9		1
42.8		1
41.8		1
38.3		1
37.5		1
57.7		1
39		1
55		1
34.4		1
36.5		1
56.6		1
42.5		1
56.4		0
49.5		1
37.4		1
9.2		1
32.5		1
42.1		1
42.5		1
25.4		1
41.8		1
26.3		1
21.7		1
22.3		1
28.2		1
26.9		0
17.9		0
17.1		0
16.8		0
13.6		0
9.4		0
172.8			1
175			0
170.7			0
168.4			0
162.9			1
164.8			1
151.1			1
163.1			0
161.1			1
161.3			0
135.8			1
81.7			1
159.7			0
158.5			0
135.2			1
80.9			1
154.5			0
48.3			0
94			1
75			1
61.9			1
140.2			1
148.4			1
143.6			0
89.6			1
90.1			1
136.9			0
88.7			1
64.2			1
57.8			1
75.6			1
129			0
104.3			1
100.7			1
97.9			1
112.3			1
87.5			1
122.1			0
65.1			1
99.8			1
89.6			1
104			1
97.4			1
112			1
84.5			1
113			0
61.6			1
81.6			1
50.6			1
63			1
106.3			0
105.6			0
101.8			1
68.4			1
41.1			1
70			1
27.4			1
80.7			1
91.6			1
51.6			1
92.3			1
95.8			0
66.7			1
65.4			1
58.4			1
54.9			1
68.4			1
51.5			1
40			0
77.8			1
68			1
62.4			1
62.5			1
65.8			1
64.3			1
85			0
44.5			1
67.2			0
38.3			1
67.6			1
82			1
75.2			1
79.4			0
35.2			1
77.9			0
57.1			1
44.7			1
77			1
56.5			1
74			0
43.3			1
70.9			1
70.5			0
28.4			0
68.2			0
28.4			1
49.5			1
64.9			0
51.1			1
45			1
56.2			1
57			0
55.6			1
56.1			1
41.4			1
45.6			1
49.5			0
45.1			0
45			0
40.4			1
36.4			1
37.6			0
36.2			1
32.7			0
19.9			0
17.9			0
15.5			1
5.6			1
11.8			0
11.5			0
9.1			0
7.7			0

## Sheet: FigS2a
rs6861(SNP)	Condition	%TRIM5a+
TT	U	1.85
TT	U	2.15
TT	U	2.58
TT	U	2.65
TT	U	2.14
TT	U	3.63
TT	U	3.9
TT	TCR	3.4
TT	TCR	5.39
TT	TCR	5.35
TT	TCR	4.28
TT	TCR	3.19
TT	TCR	5.26
TT	TCR	4.86
CC	U	2.58
CC	U	1.14
CC	U	9.29
CC	U	3.92
CC	U	5.25
CC	TCR	2.37
CC	TCR	1.62
CC	TCR	10.9
CC	TCR	4.34
CC	TCR	6.94

## Sheet: FigS2b
rs6861(SNP)	%TRIM5a fold increase
TT	1.83784
TT	2.50698
TT	2.07364
TT	1.61509
TT	1.49065
TT	1.44904
TT	1.24615
CC	0.918605
CC	1.42105
CC	1.1733
CC	1.10714
CC	1.3219

## Sheet: FigS2c
rs6861(SNP)	Condition	%TRIM5a+
TT	U	2.1
TT	U	1.45
TT	U	2.14
TT	U	3.08
TT	U	1.53
TT	U	2.51
TT	U	2.32
TT	TCR	5.11
TT	TCR	2.32
TT	TCR	3.54
TT	TCR	3.89
TT	TCR	2.37
TT	TCR	4.21
TT	TCR	3.19
CC	U	1.15
CC	U	1.22
CC	U	2.31
CC	U	3.18
CC	U	3.28
CC	TCR	1.34
CC	TCR	1.26
CC	TCR	2.69
CC	TCR	3.16
CC	TCR	5.59

## Sheet: FigS2d
rs6861(SNP)	%TRIM5a fold increase
TT	2.43333
TT	1.6
TT	1.65421
TT	1.26299
TT	1.54902
TT	1.67729
TT	1.375
CC	1.16522
CC	1.03279
CC	1.1645
CC	0.993711
CC	1.70427

## Sheet: FigS4c
rs6861(SNP)	Condition	%Live lymphocytes
TT	U	0.877
TT	U	0.754
TT	U	0.808
TT	U	0.855
CC	U	0.846
CC	U	0.722
CC	U	0.773
CC	U	0.651
TT	TCR	0.76
TT	TCR	0.732
TT	TCR	0.783
TT	TCR	0.715
CC	TCR	0.698
CC	TCR	0.722
CC	TCR	0.79
CC	TCR	0.676
TT	TCR+Carb(50uM)	0.795
TT	TCR+Carb(50uM)	0.683
TT	TCR+Carb(50uM)	0.801
TT	TCR+Carb(50uM)	0.685
CC	TCR+Carb(50uM)	0.717
CC	TCR+Carb(50uM)	0.713
CC	TCR+Carb(50uM)	0.816
CC	TCR+Carb(50uM)	0.723
TT	TCR+Carb(100uM)	0.761
TT	TCR+Carb(100uM)	0.726
TT	TCR+Carb(100uM)	0.818
TT	TCR+Carb(100uM)	0.715
CC	TCR+Carb(100uM)	0.76
CC	TCR+Carb(100uM)	0.724
CC	TCR+Carb(100uM)	0.824
CC	TCR+Carb(100uM)	0.756
TT	TCR+Carb(200uM)	0.772
TT	TCR+Carb(200uM)	0.695
TT	TCR+Carb(200uM)	0.79
TT	TCR+Carb(200uM)	0.715
CC	TCR+Carb(200uM)	0.76
CC	TCR+Carb(200uM)	0.737
CC	TCR+Carb(200uM)	0.8
CC	TCR+Carb(200uM)	0.702
TT	TCR+Eve(2.5nM)	0.894
TT	TCR+Eve(2.5nM)	0.789
TT	TCR+Eve(2.5nM)	0.839
TT	TCR+Eve(2.5nM)	0.827
CC	TCR+Eve(2.5nM)	0.878
CC	TCR+Eve(2.5nM)	0.852
CC	TCR+Eve(2.5nM)	0.865
CC	TCR+Eve(2.5nM)	0.794
TT	TCR+Eve(5nM)	0.909
TT	TCR+Eve(5nM)	0.802
TT	TCR+Eve(5nM)	0.861
TT	TCR+Eve(5nM)	0.824
CC	TCR+Eve(5nM)	0.891
CC	TCR+Eve(5nM)	0.858
CC	TCR+Eve(5nM)	0.889
CC	TCR+Eve(5nM)	0.832
TT	TCR+Eve(10nM)	0.898
TT	TCR+Eve(10nM)	0.812
TT	TCR+Eve(10nM)	0.874
TT	TCR+Eve(10nM)	0.836
CC	TCR+Eve(10nM)	0.904
CC	TCR+Eve(10nM)	0.853
CC	TCR+Eve(10nM)	0.89
CC	TCR+Eve(10nM)	0.849
TT	TCR+MK(0.5uM)	0.878
TT	TCR+MK(0.5uM)	0.813
TT	TCR+MK(0.5uM)	0.876
TT	TCR+MK(0.5uM)	0.83
CC	TCR+MK(0.5uM)	0.879
CC	TCR+MK(0.5uM)	0.82
CC	TCR+MK(0.5uM)	0.874
CC	TCR+MK(0.5uM)	0.815
TT	TCR+MK(1uM)	0.893
TT	TCR+MK(1uM)	0.812
TT	TCR+MK(1uM)	0.865
TT	TCR+MK(1uM)	0.822
CC	TCR+MK(1uM)	0.872
CC	TCR+MK(1uM)	0.822
CC	TCR+MK(1uM)	0.892
CC	TCR+MK(1uM)	0.806
TT	TCR+MK(2uM)	0.863
TT	TCR+MK(2uM)	0.793
TT	TCR+MK(2uM)	0.854
TT	TCR+MK(2uM)	0.808
CC	TCR+MK(2uM)	0.874
CC	TCR+MK(2uM)	0.837
CC	TCR+MK(2uM)	0.858
CC	TCR+MK(2uM)	0.775

## Sheet: FigS4d
rs6861(SNP)	Condition	Proliferation fold increase (CD4T)	Proliferation fold increase (CD8T)
TT	TCR+Carb(50uM)	1.10278	1.06333
TT	TCR+Carb(100uM)	1.13056	1.04333
TT	TCR+Carb(200uM)	0.883333	0.86
TT	TCR+Eve(2.5nM)	1.15556	1.19
TT	TCR+Eve(5nM)	1.23611	1.24333
TT	TCR+Eve(10nM)	1.20833	1.22167
TT	TCR+MK(0.5uM)	1.02222	1.11667
TT	TCR+MK(1uM)	0.833333	1.065
TT	TCR+MK(2uM)	0.486111	0.858333
TT	TCR+Carb(50uM)	1.21652	1.1768
TT	TCR+Carb(100uM)	1.26211	1.16943
TT	TCR+Carb(200uM)	0.985755	0.98895
TT	TCR+Eve(2.5nM)	0.740741	0.841621
TT	TCR+Eve(5nM)	0.826211	0.935543
TT	TCR+Eve(10nM)	0.826211	0.93186
TT	TCR+MK(0.5uM)	1.01425	1.1768
TT	TCR+MK(1uM)	0.928775	1.11418
TT	TCR+MK(2uM)	0.478632	0.709024
TT	TCR+Carb(50uM)	1.14734	1.1184
TT	TCR+Carb(100uM)	1.20063	1.09836
TT	TCR+Carb(200uM)	0.84326	0.795993
TT	TCR+Eve(2.5nM)	0.501567	0.581056
TT	TCR+Eve(5nM)	0.429467	0.56102
TT	TCR+Eve(10nM)	0.373041	0.442623
TT	TCR+MK(0.5uM)	0.774295	0.91439
TT	TCR+MK(1uM)	0.551724	0.714026
TT	TCR+MK(2uM)	0.182132	0.289617
TT	TCR+Carb(50uM)	1.2695	1.04317
TT	TCR+Carb(100uM)	1.46099	1.08153
TT	TCR+Carb(200uM)	1.37589	1.02878
TT	TCR+Eve(2.5nM)	1.08156	1.06235
TT	TCR+Eve(5nM)	1.12411	1.1223
TT	TCR+Eve(10nM)	1.16667	1.09353
TT	TCR+MK(0.5uM)	1.14184	1.06954
TT	TCR+MK(1uM)	0.875887	0.918465
TT	TCR+MK(2uM)	0.446809	0.640288
CC	TCR+Carb(50uM)	1.24818	1.12743
CC	TCR+Carb(100uM)	1.18248	1.08319
CC	TCR+Carb(200uM)	1.24088	1.04779
CC	TCR+Eve(2.5nM)	0.934307	0.99646
CC	TCR+Eve(5nM)	1.10219	1.0708
CC	TCR+Eve(10nM)	1.13139	1.10796
CC	TCR+MK(0.5uM)	1.13869	1.19823
CC	TCR+MK(1uM)	0.956204	1.09912
CC	TCR+MK(2uM)	0.572993	0.833628
CC	TCR+Carb(50uM)	1.46584	1.31734
CC	TCR+Carb(100uM)	1.78882	1.60886
CC	TCR+Carb(200uM)	1.68944	1.54244
CC	TCR+Eve(2.5nM)	2.28571	2.32103
CC	TCR+Eve(5nM)	2.31056	2.33579
CC	TCR+Eve(10nM)	1.80745	2.10701
CC	TCR+MK(0.5uM)	1.09938	1.65314
CC	TCR+MK(1uM)	0.956522	1.631
CC	TCR+MK(2uM)	0.580124	1.2952
CC	TCR+Carb(50uM)	1.03975	0.998675
CC	TCR+Carb(100uM)	1.09698	1.03179
CC	TCR+Carb(200uM)	0.925278	0.890066
CC	TCR+Eve(2.5nM)	0.937997	1.00397
CC	TCR+Eve(5nM)	0.953895	1.01722
CC	TCR+Eve(10nM)	0.90938	0.996026
CC	TCR+MK(0.5uM)	0.942766	1.07152
CC	TCR+MK(1uM)	0.885533	1.05298
CC	TCR+MK(2uM)	0.516693	0.801325
CC	TCR+Carb(50uM)	1.22131	1.35135
CC	TCR+Carb(100uM)	1.35519	1.37422
CC	TCR+Carb(200uM)	1.15574	1.15593
CC	TCR+Eve(2.5nM)	1.11749	1.03119
CC	TCR+Eve(5nM)	1.06284	1.06237
CC	TCR+Eve(10nM)	1.0765	1.05198
CC	TCR+MK(0.5uM)	1.32514	1.32225
CC	TCR+MK(1uM)	1.10656	1.23909
CC	TCR+MK(2uM)	0.396175	0.634096

## Sheet: FigS5a
rs6861(SNP)	Condition	%Proliferation
TT	TCR	36
TT	TCR	35.1
TT	TCR	31.9
TT	TCR	28.2
TT	TCR+Carb	40.7
TT	TCR+Carb	44.3
TT	TCR+Carb	38.3
TT	TCR+Carb	41.2
TT	TCR+Eve	44.5
TT	TCR+Eve	29
TT	TCR+Eve	13.7
TT	TCR+Eve	31.7
TT	TCR+MK	30
TT	TCR+MK	32.6
TT	TCR+MK	17.6
TT	TCR+MK	24.7

## Sheet: FigS5b
rs6861(SNP)	Condition	%CCR7+
TT	TCR	90
TT	TCR	64.1
TT	TCR	72.1
TT	TCR	87.7
TT	TCR+Carb	96.9
TT	TCR+Carb	91.6
TT	TCR+Carb	89.2
TT	TCR+Carb	91
TT	TCR+Eve	97.4
TT	TCR+Eve	94.2
TT	TCR+Eve	88.9
TT	TCR+Eve	88.2
TT	TCR+MK	98.1
TT	TCR+MK	97.9
TT	TCR+MK	97
TT	TCR+MK	93.5

## Sheet: FigS5c
rs6861(SNP)	Condition	%CTLA-4+	%PD-1+	%CD25+
TT	TCR	4.34	26	74.4
TT	TCR	3.08	6.97	60.2
TT	TCR	5.29	10.5	66.1
TT	TCR	12.9	41.1	90.8
TT	TCR+Carb	4.75	35.3	95.3
TT	TCR+Carb	6.14	19.7	95.8
TT	TCR+Carb	4.14	15.5	92.8
TT	TCR+Carb	10.3	52.7	95.7
TT	TCR+Eve	7.02	34.3	98.1
TT	TCR+Eve	9.81	23.7	96.8
TT	TCR+Eve	13.1	23.4	93.7
TT	TCR+Eve	16.1	28.7	94.9
TT	TCR+MK	12.2	46	97.4
TT	TCR+MK	10.2	26	97.6
TT	TCR+MK	12.1	18.6	95.2
TT	TCR+MK	12.4	31.3	92

[truncated: 8 more sheets: FigS5d, FigS5e, FigS6a, FigS6b, FigS7, FigS8, FigS10a, FigS10b]
